# Supplementary material for: Interaction between polymorphisms in cell-cycle genes and environmental factors in regulating cholinesterase activity in people with exposure to omethoate
Source: R Soc Open Sci. 2018 May 16;5(5):172357. doi: 10.1098/rsos.172357 (PMC5990798; doi:10.1098/rsos.172357)
Supplement: Datasets [file rsos172357supp1.zip]

Archive with 2 entries (1 files):
- DATA/
- DATA/data.sav
